# Supplementary material for: Comparison between Cardiac Output and Pulmonary Vascular Pressure Measured by Indirect Fick and Thermodilution Methods
Source: J Pers Med. 2023 Mar 20;13(3):559. doi: 10.3390/jpm13030559 (PMC10054496; doi:10.3390/jpm13030559)
Supplement: Supplementary file 1 [file jpm-13-00559-s001.zip]

Archive with 1 entries (1 files):
- jpm-2246010-supplementary Table S1.pdf
